# Supplementary material for: Experimental Study on Multi-Dimensional Visualization Simulation of Gas and Gel Foam Flooding in Fractured-Vuggy Reservoirs
Source: Gels. 2023 Sep 6;9(9):722. doi: 10.3390/gels9090722 (PMC10530889; doi:10.3390/gels9090722)
Supplement: Supplementary file 1 [file gels-09-00722-s001.zip]

Archive with 1 entries (1 files):
- gels-2486986-supplementary.pdf
